# Supplementary material for: Comparing Multiple Criteria for Species Identification in Two Recently Diverged Seabirds
Source: PLoS One. 2014 Dec 26;9(12):e115650. doi: 10.1371/journal.pone.0115650 (PMC4277347; doi:10.1371/journal.pone.0115650)
Supplement: S1 Table — Biometric measurements of each bycatch shearwaters and Yelkouan shearwaters from Hyères islands (France). (XLSX) [file pone.0115650.s003.xlsx]

## Sheet: Sheet1
Comparing multiple criteria for species identification in two recently diverged seabirds
Teresa Militão, Elena Gómez-Díaz, Antigoni Kaliontzopoulou, Jacob González-Solís
Table S1 – Biometric measurements of each bycatch shearwaters from dataset 1 and 2 and Yelkouan shearwaters from Hyères islands (France).
Bird_ID	Sex	Ring	Origin	dataset	Species identification	Yearoffeathermoult	Bill depth at base (mm)	Bill depth at nostril (mm)	Bill length (mm)	Maximum head length (mm)	Tarsus length (mm)	Wing length (mm)
1	Male		Unknown	1	Yelkoaun shearwater	2002	10.48	7.55	36.37	85.16	45.98	237
20	Female	5042990	Mallorca	1	Balearic shearwater	2002	11.54	8.71	38.21	89.42	51.04	251
21	Female		Unknown	1	Balearic shearwater	2002	11.69	8.74	38.02	88.6	48.2	253
23	Female		Unknown	1	Balearic shearwater	2002	11.45	8.4	38.9	90.02	50.88	263
138	Female		Unknown	1	Balearic shearwater	2004	11.29	8.02	38.22	87.82	49.24	250
140	Male		Unknown	1	Balearic shearwater	2004	12.7	9.22	38.99	91.75	51.66	261
141	Female		Unknown	1	Balearic shearwater	2004	10.78	7.95	37.7	88.43	49.89	253
142	Male		Unknown	1	unknown shearwater	2004	11.42	8.59	39.03	91.46	49.09	241.5
143	Female		Unknown	1	Balearic shearwater	2004	11.96	9.1	35.68	86.5	47.77	257
214	Female		Unknown	1	Yelkoaun shearwater	2005	10.29	6.77	35.16	82.05	46.59	225
215	Female		Unknown	1	Yelkoaun shearwater	2005	10.83	7.26	35.43	83.96	49.53	235
219	Female		Unknown	1	Yelkoaun shearwater	2005	10.76	7.64	36.12	85.09	46.91	234.5
221	Female		Unknown	1	Yelkoaun shearwater	2005	10.3	7.2	35.25	82.12	47.24	239
222	Female		Unknown	1	Yelkoaun shearwater	2005	10.51	7.45	36.9	85.02	47.32	244
223	Male		Unknown	1	Yelkoaun shearwater	2005	10.59	7.64	37.85	87.97	46.72	234
228	Male		Unknown	1	Yelkoaun shearwater	2005	11.29	8.3	38.68	88.21	48.59	240
245	Male		Unknown	1	Yelkoaun shearwater	2005	11.54	8.74	37.45	87.94	47.51	231
246	Female		Unknown	1	Yelkoaun shearwater	2005	10.32	7.28	35.36	81.11	45.72	230
247	Female		Unknown	1	Yelkoaun shearwater	2005	10.88	7.25	36.92	85.79	46.16	234
248	Male		Unknown	1	Yelkoaun shearwater	2005	11.2	8.01	39.41	88.3	47.87	242
251	Female		Unknown	1	Yelkoaun shearwater	2005	10.96	8.26	36.92	85.6	48.16	238.5
254	Male		Unknown	1	Yelkoaun shearwater	2005	11.41	8.41	37.95	87.38	48.73	239.5
255	Male		Unknown	1	Yelkoaun shearwater	2005	12.18	8.48	37.57	89.42	49.62	247
256	Female		Unknown	1	Yelkoaun shearwater	2005	11.7	8.07	37.09	84.8	46.25	236
283	Male		Unknown	1	Yelkoaun shearwater	2005	11.48	8.02	36.41	86.21	48.72	238.5
286	Male		Unknown	1	unknown shearwater	2005	13.08	10.09	39.59	90.51	48.47	250
287	Male		Unknown	1	Balearic shearwater	2006	13.25	9.31	39.76	91.35	48.92	249.5
293	Male		Unknown	1	Balearic shearwater	2006	13.18	9.72	41.56	94.62	50.12	247
294	Male		Unknown	1	Balearic shearwater	2006	12.58	9.39	38.79	90.59	50.71	254
295	Female		Unknown	1	Balearic shearwater	2006	11.08	7.92	37.78	86.76	47.99	247
296	Female		Unknown	1	Balearic shearwater	2006	11.16	8.22	38.52	88.62	49.46	249.5
297	Female		Unknown	1	Balearic shearwater	2006	12.05	8.74	37.4	85.5	48.55	252
299	Male		Unknown	1	Yelkoaun shearwater	2006	10.96	7.81	36.99	87.12	49.7	240.5
300	Female		Unknown	1	Yelkoaun shearwater	2006	11.21	8.05	36.98	83.69	45.25	236.5
301	Female		Unknown	1	Yelkoaun shearwater	2006	10.87	7.76	39.29	87.2	47.45	234
303	Female		Unknown	1	Yelkoaun shearwater	2006	10.55	7.82	36.26	84.52	49.14	237
304	Female		Unknown	1	Yelkoaun shearwater	2006	10.27	7.51	36.46	84.12	46.43	235
305	Female		Unknown	1	Yelkoaun shearwater	2006	10.18	7.34	38.18	86.1	49.82	239
306	Male		Unknown	1	Yelkoaun shearwater	2006	11.29	7.99	37.87	88.3	51.23	245
307	Female		Unknown	1	Yelkoaun shearwater	2006	10.3	7.87	39.04	87.68	48.96	242
315	Female		Unknown	1	Balearic shearwater	2006	11.09	8.18	37.54	87.6	48.37	259
316	Female		Unknown	1	Balearic shearwater	2006	11.03	8.39	34.28	85.34	49.25	251.5
317	Female		Unknown	1	Yelkoaun shearwater	2006	10.1	7.11	34.08	80.57	45.91	242
318	Male		Unknown	1	unknown shearwater	2006	11.37	8.35	39.14	90.36	49.86	241
330	Female		Unknown	1	Yelkoaun shearwater	2006	10.34	7.92	35.7	82.35	46.21	234
331	Female		Unknown	1	Yelkoaun shearwater	2006	10.83	7.58	33.37	81.85	45.38	234.5
332	Female		Unknown	1	Yelkoaun shearwater	2006	9.24	6.28	35.65	82.84	47.09	234
334	Male		Unknown	1	Balearic shearwater	2006	12.45	9.18	41.41	94.32	49.52	255
335	Female		Unknown	1	Yelkoaun shearwater	2006	10.54	7.62	37.62	85.53	47.24	244.5
336	Male		Unknown	1	Balearic shearwater	2006	12.59	9.24	41.35	93	50.39	261
337	Female		Unknown	1	Balearic shearwater	2006	11.93	8.66	38.55	88.86	50.15	249
340	Female		Unknown	1	Yelkoaun shearwater	2006	10.55	7.26	37.57	85.05	46.99	239
341	Female		Unknown	1	Yelkoaun shearwater	2006	10.69	8.03	38.12	85.6	46.65	239.5
342	Female		Unknown	1	Yelkoaun shearwater	2006	10.3	7.22	35.27	82.88	46.15	228
344	Female	5070034	Menorca	1	Yelkoaun shearwater	2006	11.22	8.02	36.84	84.32	47.89	240
346	Male		Unknown	1	Yelkoaun shearwater	2006	10.8	7.66	38.6	86.94	49.35	237
347	Male		Unknown	1	Yelkoaun shearwater	2006	11.71	8.52	40.9	91.92	47.65	244
348	Female		Unknown	1	Balearic shearwater	2006	11.09	7.91	37.69	87.41	50.15	245
349	Male		Unknown	1	Balearic shearwater	2006	12.22	8.96	41.25	93.87	50.4	254
350	Male		Unknown	1	Balearic shearwater	2006	11.82	8.19	37.9	89.48	49.5	242
352	Male		Unknown	1	Balearic shearwater	2006	11.97	8.54	40.44	92.71	49.85	256
353	Female		Unknown	1	Balearic shearwater	2006	11.25	8.46	36.31	87.14	50.47	251
354	Female		Unknown	1	Balearic shearwater	2006	11.44	8.39	38.24	88.6	49.64	252.5
357	Female		Unknown	1	Yelkoaun shearwater	2006	10.58	7.86	36.11	84.14	47.24	240.5
358	Female		Unknown	1	Yelkoaun shearwater	2006	10.64	7.87	37.67	86.89	48.22	246
359	Male		Unknown	1	Yelkoaun shearwater	2006	11	7.89	38.91	88.84	50.2	243
360	Female		Unknown	1	Yelkoaun shearwater	2006	11.37	7.9	39.62	88.02	48.2	242.5
361	Female		Unknown	1	Yelkoaun shearwater	2006	10.24	7.13	37.49	84.42	47.04	237
458	Male		Unknown	1	Balearic shearwater	2007	12.33	9.13	38.85	92.37	49.92	249
459	Female		Unknown	1	Balearic shearwater	2007	11.64	8.36	37.17	86.2	47.64	245
461	Male		Unknown	1	Balearic shearwater	2007	12.64	9.49	41.57	92.26	48.57	244
466	Female		Unknown	1	Balearic shearwater	2007	11.74	8.24	37.67	86.96	49.52	248
474	Female		Unknown	1	Balearic shearwater	2007	12.01	9.02	39.85	90.05	51.13	265
477	Male		Unknown	1	Balearic shearwater	2007	12.32	9.57	40.46	91.85	55.86	257
478	Female		Unknown	1	Balearic shearwater	2007	12.05	8.42	38.75	88.36	48.59	251
479	Female		Unknown	1	Balearic shearwater	2007	11.63	8.36	36.54	87.18	50.52	245
480	Male		Unknown	1	Balearic shearwater	2007	12.88	9.27	40.68	93.14	50.58	252
481	Male		Unknown	1	Balearic shearwater	2007	12.9	9.99	39.21	91.16	50.36	246
482	Male		Unknown	1	Balearic shearwater	2007	12.86	8.84	40.27	92.6	49.15	254
484	Male		Unknown	1	Balearic shearwater	2007	12.57	9.43	40.14	93.69	51.39	254
485	Male		Unknown	1	Balearic shearwater	2007	12.16	9.26	38.05	90.11	51.9	253
486	Male		Unknown	1	Balearic shearwater	2007	12.64	8.97	41.1	93.64	50.56	253
487	Male		Unknown	1	Balearic shearwater	2007	12.44	9.55	37.74	91.47	51.72	255
488	Female		Unknown	1	Balearic shearwater	2007	11.33	8.17	37.75	87.41	46.72	255
489	Male		Unknown	1	Balearic shearwater	2007	11.58	8.7	36.99	88.17	49.33	257
495	Male		Unknown	1	Balearic shearwater	2007	12.1	8.85	37.57	89.46	52.18	253.5
496	Female		Unknown	1	unknown shearwater	2007	11.05	8.03	38.12	87.36	49.73	250
497	Male		Unknown	1	Balearic shearwater	2007	12.43	9.02	39.01	91.81	51.09	252
502	Male		Unknown	1	Balearic shearwater	2007	11.76	8.75	38.65	91.5	50.48	251.5
504	Male		Unknown	1	Balearic shearwater	2007	12.81	9.48	39.07	89.97	50.86	250
505	Female		Unknown	1	Balearic shearwater	2007	11.47	8.47	37.83	87.9	49	253
507	Male		Unknown	1	Balearic shearwater	2007	12.03	8.91	39.01	90.7	50.73	253
508	Male		Unknown	1	Balearic shearwater	2007	12.58	9.34	41	93.69	52.29	250
509	Female		Unknown	1	Balearic shearwater	2007	11.53	8.24	35.51	85.5	48.68	250.5
510	Female		Unknown	1	Balearic shearwater	2007	11.32	9.18	36.02	85.73	49.23	255
512	Male		Unknown	1	Balearic shearwater	2007	12.73	9.15	39.9	93.72	50.1	253
528	Female		Unknown	1	Balearic shearwater	2007	12.48	9.41	37.74	88.65	50.56	258
529	Female		Unknown	1	Balearic shearwater	2007	11.54	8.48	35.94	85.45	50.99	254
530	Female		Unknown	1	Balearic shearwater	2007	10.99	7.92	39.81	88	49.3	252
531	Male		Unknown	1	Balearic shearwater	2007	12.2	8.67	37.57	88.15	49.67	247
532	Male		Unknown	1	Balearic shearwater	2007	12.3	9.46	39.54	92.83	51.3	254
533	Male		Unknown	1	Balearic shearwater	2007	12.74	9.03	39.34	91.26	50.4	251
534	Female		Unknown	1	Balearic shearwater	2007	11.93	8.18	37.53	87.8	48.98	251.5
535	Female		Unknown	1	Balearic shearwater	2007	10.68	7.43	37.64	87.26	50.93	256.5
537	Female		Unknown	1	Balearic shearwater	2007	12.24	9.04	37.36	88.42	48.55	251
538	Female		Unknown	1	Balearic shearwater	2007	11.03	8.24	36.71	87.22	47.8	244
539	Female		Unknown	1	Balearic shearwater	2007	10.74	7.66	36.14	84.27	46.6	243.5
595	Male		Unknown	2	Balearic shearwater	2008	11.48	9.05	39.42	93.3	51.1	246
597	Female		Unknown	2	Balearic shearwater	2008	12.21	8.61	41.5	92.52	49.72	252
601	Female		Unknown	2	unknown shearwater	2008	10.56	7.74	37.76	87.44	47.17	241.5
602	Female		Unknown	2	Balearic shearwater	2008	11.62	8.64	37.66	88.95	49.51	247.5
603	Male		Unknown	2	Balearic shearwater	2008	11.95	8.9	41.1	93.64	51.8	255
604	Male		Unknown	2	Balearic shearwater	2008	11.6	8.7	38.54	88.64	49.29	248
701	Female		Unknown	2	Yelkoaun shearwater	2009	9.88	7.35	35.25	82.4	46.51	242
702	Female		Unknown	2	unknown shearwater	2009	9.47	6.89	36.51	84.25	49.29	235
703	Male		Unknown	2	Yelkoaun shearwater	2009	10.27	7.14	35.77	83.5	47.12	231
707	Male		Unknown	2	Balearic shearwater	2009	12.47	9.06	40.65	94.32	52.9	261
708	Female		Unknown	2	unknown shearwater	2009	11.49	8.36	37.41	87.2	47.91	244
710	Female		Unknown	2	Balearic shearwater	2009	10.22	7.25	37.52	86.45	49.5	251
713	Female		Unknown	2	Balearic shearwater	2009	11.3	8.32	40.71	92.83	50.45	258
714	Female		Unknown	2	Balearic shearwater	2009	10.81	8.06	36.22	88.73	48.57	250
715	Female		Unknown	2	Balearic shearwater	2009	11.12	7.92	38.56	89.27	49.47	258
717	Male		Unknown	2	Yelkoaun shearwater	2009	10.99	8	37.29	86.57	47.77	241
723	Male		Unknown	2	Yelkoaun shearwater	2009	10.08	7.36	36.57	87.06	49.88	244
791	Female		Unknown	2	Yelkoaun shearwater	2010	10.36	7.48	38.04	85.6	46.74	237
793	Female		Unknown	2	Yelkoaun shearwater	2010	10.73	7.61	36.18	84.17	49.65	240.5
794	Male		Unknown	2	Yelkoaun shearwater	2010	10.38	7.29	38.57	86.54	47.91	240.5
797	Male		Unknown	2	Yelkoaun shearwater	2010	10.98	7.84	36.77	85.21	46.17	238
798	Male		Unknown	2	Yelkoaun shearwater	2010	11.3	8.21	39.12	89.01	50.61	245.5
799	Male		Unknown	2	Yelkoaun shearwater	2010	10.99	8	38.18	86.93	48.5	243
802	Female		Unknown	2	unknown shearwater	2010	11.5	8.5	36.02	85.85	49.31	242.5
805	Female		Unknown	2	Balearic shearwater	2010	10.49	7.9	35.51	85.94	48.66	252
806	Male		Unknown	2	Balearic shearwater	2010	12.78	9.52	39.73	90.81	49.97	257
810	Male		Unknown	2	Balearic shearwater	2010	12.76	9.36	38.55	90.47	51.03	256
812	Male		Unknown	2	Balearic shearwater	2010	13.3	10.45	38.62	90.96	51.35	260
814	Female		Unknown	2	Yelkoaun shearwater	2010	9.85	7.1	37.73	84.4	47.83	241.5
815	Female		Unknown	2	Yelkoaun shearwater	2010	9.91	7.24	34.26	81.17	47.37	235.5
816	Male		Unknown	2	unknown shearwater	2010	11.16	8.47	37.95	87.41	49.58	247.5
817	Female		Unknown	2	Yelkoaun shearwater	2010	10.37	7.57	35.68	82.03	47.45	237
818	Male		Unknown	2	Yelkoaun shearwater	2010	11.05	7.89	38.56	88.14	46.55	238
819	Male		Unknown	2	Yelkoaun shearwater	2010	10.72	7.86	37.56	87.65	49.3	240.5
820	Female		Unknown	2	Yelkoaun shearwater	2010	11.06	8.08	37.53	85.5	47.69	246
821	Male		Unknown	2	Yelkoaun shearwater	2010	10.83	7.97	39.58	89.67	50.97	247
825	Female		Unknown	2	Balearic shearwater	2010	10.85	7.55	39.54	90.78	51.03	257
831	Female		Unknown	2	Balearic shearwater	2010	11.79	8.43	38.53	89.29	49.82	254
835	Male		Unknown	2	Balearic shearwater	2010	12.82	9.37	40.78	92.22	49.38	246
838	Male		Unknown	2	Yelkoaun shearwater	2010	10.32	8.09	37.66	86.55	45.55	240
840	Female		Unknown	2	Yelkoaun shearwater	2010	10.3	7.43	35.29	82.2	47.1	241
841	Female		Unknown	2	Balearic shearwater	2010	11.68	8.84	37.66	86.68	51.08	249
842	Female		Unknown	2	Balearic shearwater	2010	11.75	8.41	39.02	90.73	50.98	254
843	Male		Unknown	2	Balearic shearwater	2010	11.77	8.51	39.18	91.58	52.51	250
844	Female		Unknown	2	Balearic shearwater	2010	10.63	8.02	35.26	85.7	47.63	252
845	Female		Unknown	2	Balearic shearwater	2010	12.94	9.19	40.71	92.45	50.38	259
846	Male		Unknown	2	Yelkoaun shearwater	2010	11.09	8.1	37.53	86.17	46	237
866	Female		Unknown	2	Balearic shearwater	2010	11.16	8.95	38.96	89.24	50.5	249.5
868	Female		Unknown	2	Yelkoaun shearwater	2010	10.7	7.56	38.01	89.61	48.4	240
869	Female		Unknown	2	Yelkoaun shearwater	2010	10.18	7.64	36.34	85.16	48.31	243
870	Female		Unknown	2	unknown shearwater	2010	9.84	7.19	36.47	85.6	47.23	253.5
871	Male		Unknown	2	unknown shearwater	2010	11.97	8.85	39.67	91.03	50.31	252.5
872	Female		Unknown	2	Balearic shearwater	2010	10.44	8.08	36.39	87.28	48.18	253
874	Male		Unknown	2	Balearic shearwater	2010	11.18	8.63	39.27	91.09	49.26	250.5
876	Female		Unknown	2	unknown shearwater	2010	11.47	8.24	39.28	88.14	49.43	243
877	Male		Unknown	2	Balearic shearwater	2010	11.92	8.36	39.02	87.78	49.87	251
878	Male		Unknown	2	unknown shearwater	2010	10.27	7.43	39.68	87.75	48.47	238
883	Male		Unknown	2	unknown shearwater	2010	12.3	9.18	38	89.91	50.04	255
884	Male		Unknown	2	Balearic shearwater	2010	12.26	9.13	42.51	95.57	51.94	252
886	Male		Unknown	2	Balearic shearwater	2010	11.89	8.93	41.9	94.13	50.98	250
887	Male		Unknown	2	Balearic shearwater	2010	12.3	8.87	41.33	93.37	50.4	248
888	Female		Unknown	2	Balearic shearwater	2010	11.04	8.4	38.1	89.44	48.68	262
892	Male		Unknown	2	Balearic shearwater	2010	11.96	9.31	43.91	97.88	51.04	257.5
966	Male		Unknown	2	Balearic shearwater	2011	12.53	9.64	38.9	92.09	49.62	249
967	Female		Unknown	2	Balearic shearwater	2011	11.66	8.79	38.34	88.57	49.1	256
968	Female		Unknown	2	Balearic shearwater	2011	11.14	8.35	38.78	91.53	50.55	255
969	Female		Unknown	2	Balearic shearwater	2011	11.9	9.05	40.48	93.11	50.43	263
970	Female		Unknown	2	Balearic shearwater	2011	11.58	8.55	38.19	88.51	50.26	256.5
971	Male		Unknown	2	Balearic shearwater	2011	11.25	8.02	38.07	87.36	49.31	246
972	Male		Unknown	2	Balearic shearwater	2011	12.87	9.79	39.81	91.7	50.47	250
973	Female		Unknown	2	Balearic shearwater	2011	11.14	8.56	37.95	87.72	49.43	252
974	Female		Unknown	2	Balearic shearwater	2011	12.49	9.34	38.15	88.85	50.19	255
975	Female		Unknown	2	Balearic shearwater	2011	11.96	8.59	40	90.73	50.88	248
1003	Male		Unknown	2	Balearic shearwater	2011	12.47	9.21	39.14	91.75	50.01	255
1006	Female		Unknown	2	Balearic shearwater	2011	10.82	7.94	38.86	89.07	50.11	255
1008	Female		Unknown	2	Balearic shearwater	2011	12.37	9.03	41.7	94.14	51.99	257
1110	Male		Unknown	2	Balearic shearwater	2011	12.75	8.3	40.42	91.75	51.26	250
56067	Female	FS56067	Hyères	1	Yelkoaun shearwater	2005	11.4	7.84	36.85	83.55	47.41	236
56098	Female	FS56098	Hyères	1	Yelkoaun shearwater	2005	10.97	7.97	37.26	83.4	46.46	242
64758	Female	FS64758	Hyères	1	Yelkoaun shearwater	2005	11.12	7.96	36.31	83.7	46.07	243
64771	Female	FS64771	Hyères	1	Yelkoaun shearwater	2005	10.91	7.87	36.11	81.77	46.94	239
64777	Female	FS64777	Hyères	1	Yelkoaun shearwater	2005	10.8	7.34	35.87	83.03	45.42	236
64779	Male	FS64779	Hyères	1	Yelkoaun shearwater	2005	12.28	8.31	37.32	86.02	47.62	234
67729	Male	FT67729	Hyères	1	Yelkoaun shearwater	2005	11.41	8.53	39	86.94	49.5	252
67751	Male	FT67751	Hyères	1	Yelkoaun shearwater	2005	11.48	8.8	36.98	86.4	45.6	243
67754	Male	FT67754	Hyères	1	Yelkoaun shearwater	2005	12.18	8.81	38.45	88.55	50.34	246
67769	Male	FT67769	Hyères	1	Yelkoaun shearwater	2005	11.67	8.87	37.43	87.68	48.48	250
