# Supplementary material for: Comparing Multiple Criteria for Species Identification in Two Recently Diverged Seabirds
Source: PLoS One. 2014 Dec 26;9(12):e115650. doi: 10.1371/journal.pone.0115650 (PMC4277347; doi:10.1371/journal.pone.0115650)
Supplement: S6 Table — Ringing information of the ringed shearwaters and of reference sequences of GenBank. (XLSX) [file pone.0115650.s008.xlsx]

## Sheet: Hoja1
Comparing multiple criteria for species identification in two recently diverged seabirds
Teresa Militão, Elena Gómez-Díaz, Antigoni Kaliontzopoulou, Jacob González-Solís
Table S6 – Ringing information of the ringed bycatch shearwaters and of reference sequences of GenBank.
Haplotype number	GenBank number	ring	Year of ringing	Month of ringing	Age at ringing	Locality of ringing	Island of ringing	Source
30	DQ230131	5001560	1986	June	Adult	La Trapa	Mallorca	Banco de datos de anillamiento del remite ICONA-Ministerio de Medio Ambiente, 2014. Datos de anillamiento y recuperaciones en España. Ministerio de Agricultura, Alimentacion y Medio Ambiente, SEO/Birdlife, ICO, EBD-CSIC y GOB. Madrid,
3	DQ230132	5001835	1987	June	Chick	La Trapa	Mallorca	Banco de datos de anillamiento del remite ICONA-Ministerio de Medio Ambiente, 2014. Datos de anillamiento y recuperaciones en España. Ministerio de Agricultura, Alimentacion y Medio Ambiente, SEO/Birdlife, ICO, EBD-CSIC y GOB. Madrid,
40	DQ230133	5016390	1992	February	Adult	Islote es Malgrats	Mallorca	Banco de datos de anillamiento del remite ICONA-Ministerio de Medio Ambiente, 2014. Datos de anillamiento y recuperaciones en España. Ministerio de Agricultura, Alimentacion y Medio Ambiente, SEO/Birdlife, ICO, EBD-CSIC y GOB. Madrid,
41	DQ230134	5016457	1990	May	Adult	Islote es Malgrats	Mallorca	Banco de datos de anillamiento del remite ICONA-Ministerio de Medio Ambiente, 2014. Datos de anillamiento y recuperaciones en España. Ministerio de Agricultura, Alimentacion y Medio Ambiente, SEO/Birdlife, ICO, EBD-CSIC y GOB. Madrid,
42	DQ230135	5022726	1992	May	Adult	Islote es Malgrats	Mallorca	Banco de datos de anillamiento del remite ICONA-Ministerio de Medio Ambiente, 2014. Datos de anillamiento y recuperaciones en España. Ministerio de Agricultura, Alimentacion y Medio Ambiente, SEO/Birdlife, ICO, EBD-CSIC y GOB. Madrid,
64	DQ230186	5022878	1994	March	Adult	Islote es Malgrats	Mallorca	Banco de datos de anillamiento del remite ICONA-Ministerio de Medio Ambiente, 2014. Datos de anillamiento y recuperaciones en España. Ministerio de Agricultura, Alimentacion y Medio Ambiente, SEO/Birdlife, ICO, EBD-CSIC y GOB. Madrid,
3	KP235369	5042990	1997	July	Chick	La Trapa	Mallorca	Banco de datos de anillamiento del remite ICONA-Ministerio de Medio Ambiente, 2014. Datos de anillamiento y recuperaciones en España. Ministerio de Agricultura, Alimentacion y Medio Ambiente, SEO/Birdlife, ICO, EBD-CSIC y GOB. Madrid,
16	DQ230136	5048288	1999	April	Adult	Islote es Malgrats	Mallorca	Banco de datos de anillamiento del remite ICONA-Ministerio de Medio Ambiente, 2014. Datos de anillamiento y recuperaciones en España. Ministerio de Agricultura, Alimentacion y Medio Ambiente, SEO/Birdlife, ICO, EBD-CSIC y GOB. Madrid,
3	DQ230137	5048299	1999	May	Adult	Islote es Malgrats	Mallorca	Banco de datos de anillamiento del remite ICONA-Ministerio de Medio Ambiente, 2014. Datos de anillamiento y recuperaciones en España. Ministerio de Agricultura, Alimentacion y Medio Ambiente, SEO/Birdlife, ICO, EBD-CSIC y GOB. Madrid,
65	DQ230199	5053949	2000	May	Adult	Islote es Malgrats	Mallorca	Banco de datos de anillamiento del remite ICONA-Ministerio de Medio Ambiente, 2014. Datos de anillamiento y recuperaciones en España. Ministerio de Agricultura, Alimentacion y Medio Ambiente, SEO/Birdlife, ICO, EBD-CSIC y GOB. Madrid,
16	DQ230138	5053981	2000	May	Adult	Islote es Malgrats	Mallorca	Banco de datos de anillamiento del remite ICONA-Ministerio de Medio Ambiente, 2014. Datos de anillamiento y recuperaciones en España. Ministerio de Agricultura, Alimentacion y Medio Ambiente, SEO/Birdlife, ICO, EBD-CSIC y GOB. Madrid,
66	DQ230200	5053986	2000	May	Adult	Islote es Malgrats	Mallorca	Banco de datos de anillamiento del remite ICONA-Ministerio de Medio Ambiente, 2014. Datos de anillamiento y recuperaciones en España. Ministerio de Agricultura, Alimentacion y Medio Ambiente, SEO/Birdlife, ICO, EBD-CSIC y GOB. Madrid,
43	DQ230139	5066223	2002	April	Adult	La Mola de Maó	Menorca	Banco de datos de anillamiento del remite ICONA-Ministerio de Medio Ambiente, 2014. Datos de anillamiento y recuperaciones en España. Ministerio de Agricultura, Alimentacion y Medio Ambiente, SEO/Birdlife, ICO, EBD-CSIC y GOB. Madrid,
44	DQ230140	5066224	2002	April	Adult	La Mola de Maó	Menorca	Banco de datos de anillamiento del remite ICONA-Ministerio de Medio Ambiente, 2014. Datos de anillamiento y recuperaciones en España. Ministerio de Agricultura, Alimentacion y Medio Ambiente, SEO/Birdlife, ICO, EBD-CSIC y GOB. Madrid,
67	DQ230201	5066241	2002	April	Adult	La Mola de Maó	Menorca	Banco de datos de anillamiento del remite ICONA-Ministerio de Medio Ambiente, 2014. Datos de anillamiento y recuperaciones en España. Ministerio de Agricultura, Alimentacion y Medio Ambiente, SEO/Birdlife, ICO, EBD-CSIC y GOB. Madrid,
45	DQ230141	5066242	2002	April	Adult	La Mola de Maó	Menorca	Banco de datos de anillamiento del remite ICONA-Ministerio de Medio Ambiente, 2014. Datos de anillamiento y recuperaciones en España. Ministerio de Agricultura, Alimentacion y Medio Ambiente, SEO/Birdlife, ICO, EBD-CSIC y GOB. Madrid,
68	DQ230202	5066245	2002	April	Adult	La Mola de Maó	Menorca	Banco de datos de anillamiento del remite ICONA-Ministerio de Medio Ambiente, 2014. Datos de anillamiento y recuperaciones en España. Ministerio de Agricultura, Alimentacion y Medio Ambiente, SEO/Birdlife, ICO, EBD-CSIC y GOB. Madrid,
46	DQ230142	5066246	2002	April	Adult	La Mola de Maó	Menorca	Banco de datos de anillamiento del remite ICONA-Ministerio de Medio Ambiente, 2014. Datos de anillamiento y recuperaciones en España. Ministerio de Agricultura, Alimentacion y Medio Ambiente, SEO/Birdlife, ICO, EBD-CSIC y GOB. Madrid,
9	DQ230185	5067585	2000	June	Adult	La Trapa	Mallorca	Banco de datos de anillamiento del remite ICONA-Ministerio de Medio Ambiente, 2014. Datos de anillamiento y recuperaciones en España. Ministerio de Agricultura, Alimentacion y Medio Ambiente, SEO/Birdlife, ICO, EBD-CSIC y GOB. Madrid,
47	DQ230145	5067677	2000	December	Adult	Isla Espardell	Formentera	Banco de datos de anillamiento del remite ICONA-Ministerio de Medio Ambiente, 2014. Datos de anillamiento y recuperaciones en España. Ministerio de Agricultura, Alimentacion y Medio Ambiente, SEO/Birdlife, ICO, EBD-CSIC y GOB. Madrid,
48	DQ230146	5067716	2000	November	Adult	Maó	Menorca	Banco de datos de anillamiento del remite ICONA-Ministerio de Medio Ambiente, 2014. Datos de anillamiento y recuperaciones en España. Ministerio de Agricultura, Alimentacion y Medio Ambiente, SEO/Birdlife, ICO, EBD-CSIC y GOB. Madrid,
62	DQ230181	5068538	2000	October	Adult	Islote es Malgrats	Mallorca	Banco de datos de anillamiento del remite ICONA-Ministerio de Medio Ambiente, 2014. Datos de anillamiento y recuperaciones en España. Ministerio de Agricultura, Alimentacion y Medio Ambiente, SEO/Birdlife, ICO, EBD-CSIC y GOB. Madrid,
49	DQ230147	5068709			Chick	Isla Conejera	Mallorca	Grup Balear d'Ornitología i Defensa de la Naturaleza (GOB)
2	DQ230148	5068710			Chick	Isla Conejera	Mallorca	Grup Balear d'Ornitología i Defensa de la Naturaleza (GOB)
50	DQ230149	5068711			Chick	Isla Conejera	Mallorca	Grup Balear d'Ornitología i Defensa de la Naturaleza (GOB)
69	DQ230203	5068712			Chick	Isla Conejera	Mallorca	Grup Balear d'Ornitología i Defensa de la Naturaleza (GOB)
15	DQ230150	5068713			Chick	Isla Conejera	Mallorca	Grup Balear d'Ornitología i Defensa de la Naturaleza (GOB)
70	DQ230204	5068714			Chick	Isla Conejera	Mallorca	Grup Balear d'Ornitología i Defensa de la Naturaleza (GOB)
51	DQ230151	5068715			Chick	Isla Conejera	Mallorca	Grup Balear d'Ornitología i Defensa de la Naturaleza (GOB)
52	DQ230152	5068716			Chick	Isla Conejera	Mallorca	Grup Balear d'Ornitología i Defensa de la Naturaleza (GOB)
53	DQ230153	5068718			Chick	Isla Conejera	Mallorca	Grup Balear d'Ornitología i Defensa de la Naturaleza (GOB)
9	DQ230154	5068719			Chick	Isla Conejera	Mallorca	Grup Balear d'Ornitología i Defensa de la Naturaleza (GOB)
14	DQ230155	5068720			Chick	Isla Conejera	Mallorca	Grup Balear d'Ornitología i Defensa de la Naturaleza (GOB)
12	DQ230156	5068723			Chick	Isla Conejera	Mallorca	Grup Balear d'Ornitología i Defensa de la Naturaleza (GOB)
16	DQ230157	5068724			Chick	Isla Conejera	Mallorca	Grup Balear d'Ornitología i Defensa de la Naturaleza (GOB)
71	DQ230205	5068726			Chick	Isla Conejera	Mallorca	Grup Balear d'Ornitología i Defensa de la Naturaleza (GOB)
54	DQ230159	5068727			Chick	Isla Conejera	Mallorca	Grup Balear d'Ornitología i Defensa de la Naturaleza (GOB)
9	DQ230160	5068728			Chick	Isla Conejera	Mallorca	Grup Balear d'Ornitología i Defensa de la Naturaleza (GOB)
81	DQ230215	5068849	2001	April	Adult	Cueva de la Trapa	Mallorca	Banco de datos de anillamiento del remite ICONA-Ministerio de Medio Ambiente, 2014. Datos de anillamiento y recuperaciones en España. Ministerio de Agricultura, Alimentacion y Medio Ambiente, SEO/Birdlife, ICO, EBD-CSIC y GOB. Madrid,
112	KP235474	5070034					Menorca	Miguel McMinn (personal comments)
6	DQ230161	5071312	2003	March	Adult	Islote Sa Conillera	Eivissa	Banco de datos de anillamiento del remite ICONA-Ministerio de Medio Ambiente, 2014. Datos de anillamiento y recuperaciones en España. Ministerio de Agricultura, Alimentacion y Medio Ambiente, SEO/Birdlife, ICO, EBD-CSIC y GOB. Madrid,
24	DQ230162	5071313	2003	March	Adult	Islote Sa Conillera	Eivissa	Banco de datos de anillamiento del remite ICONA-Ministerio de Medio Ambiente, 2014. Datos de anillamiento y recuperaciones en España. Ministerio de Agricultura, Alimentacion y Medio Ambiente, SEO/Birdlife, ICO, EBD-CSIC y GOB. Madrid,
72	DQ230206	5071314	2003	March	Adult	Islote Sa Conillera	Eivissa	Banco de datos de anillamiento del remite ICONA-Ministerio de Medio Ambiente, 2014. Datos de anillamiento y recuperaciones en España. Ministerio de Agricultura, Alimentacion y Medio Ambiente, SEO/Birdlife, ICO, EBD-CSIC y GOB. Madrid,
9	DQ230163	5071315	2003	March	Adult	Islote Sa Conillera	Eivissa	Banco de datos de anillamiento del remite ICONA-Ministerio de Medio Ambiente, 2014. Datos de anillamiento y recuperaciones en España. Ministerio de Agricultura, Alimentacion y Medio Ambiente, SEO/Birdlife, ICO, EBD-CSIC y GOB. Madrid,
73	DQ230207	5071316	2003	March	Adult	Islote Sa Conillera	Eivissa	Banco de datos de anillamiento del remite ICONA-Ministerio de Medio Ambiente, 2014. Datos de anillamiento y recuperaciones en España. Ministerio de Agricultura, Alimentacion y Medio Ambiente, SEO/Birdlife, ICO, EBD-CSIC y GOB. Madrid,
55	DQ230164	5071318	2003	March	Adult	Islote Sa Conillera	Eivissa	Banco de datos de anillamiento del remite ICONA-Ministerio de Medio Ambiente, 2014. Datos de anillamiento y recuperaciones en España. Ministerio de Agricultura, Alimentacion y Medio Ambiente, SEO/Birdlife, ICO, EBD-CSIC y GOB. Madrid,
30	DQ230168	5073335	2003	June	Chick	La Trapa	Mallorca	Banco de datos de anillamiento del remite ICONA-Ministerio de Medio Ambiente, 2014. Datos de anillamiento y recuperaciones en España. Ministerio de Agricultura, Alimentacion y Medio Ambiente, SEO/Birdlife, ICO, EBD-CSIC y GOB. Madrid,
57	DQ230169	5073345	2003	June	Chick	Isla Conejera	Mallorca	Banco de datos de anillamiento del remite ICONA-Ministerio de Medio Ambiente, 2014. Datos de anillamiento y recuperaciones en España. Ministerio de Agricultura, Alimentacion y Medio Ambiente, SEO/Birdlife, ICO, EBD-CSIC y GOB. Madrid,
77	DQ230211	5073347	2003	June	Chick	Isla Conejera	Mallorca	Banco de datos de anillamiento del remite ICONA-Ministerio de Medio Ambiente, 2014. Datos de anillamiento y recuperaciones en España. Ministerio de Agricultura, Alimentacion y Medio Ambiente, SEO/Birdlife, ICO, EBD-CSIC y GOB. Madrid,
83	DQ230217	5073568	2003	March	Adult	La Trapa	Mallorca	Banco de datos de anillamiento del remite ICONA-Ministerio de Medio Ambiente, 2014. Datos de anillamiento y recuperaciones en España. Ministerio de Agricultura, Alimentacion y Medio Ambiente, SEO/Birdlife, ICO, EBD-CSIC y GOB. Madrid,
3	DQ230171	5085326	2004	April	Adult	Sa Dragonera	Mallorca	Banco de datos de anillamiento del remite ICONA-Ministerio de Medio Ambiente, 2014. Datos de anillamiento y recuperaciones en España. Ministerio de Agricultura, Alimentacion y Medio Ambiente, SEO/Birdlife, ICO, EBD-CSIC y GOB. Madrid,
6	DQ230172	5085351	2004	May	Chick	Illa na Bosc de Bledes	Eivissa	Banco de datos de anillamiento del remite ICONA-Ministerio de Medio Ambiente, 2014. Datos de anillamiento y recuperaciones en España. Ministerio de Agricultura, Alimentacion y Medio Ambiente, SEO/Birdlife, ICO, EBD-CSIC y GOB. Madrid,
16	DQ230173	5085352	2004	May	Chick	Illa na Bosc de Bledes	Eivissa	Banco de datos de anillamiento del remite ICONA-Ministerio de Medio Ambiente, 2014. Datos de anillamiento y recuperaciones en España. Ministerio de Agricultura, Alimentacion y Medio Ambiente, SEO/Birdlife, ICO, EBD-CSIC y GOB. Madrid,
19	DQ230174	5085353	2004	May	Adult	Isla Conejera	Eivissa	Banco de datos de anillamiento del remite ICONA-Ministerio de Medio Ambiente, 2014. Datos de anillamiento y recuperaciones en España. Ministerio de Agricultura, Alimentacion y Medio Ambiente, SEO/Birdlife, ICO, EBD-CSIC y GOB. Madrid,
17	DQ230175	5085355	2004	May	Chick	Isla Conejera	Eivissa	Banco de datos de anillamiento del remite ICONA-Ministerio de Medio Ambiente, 2014. Datos de anillamiento y recuperaciones en España. Ministerio de Agricultura, Alimentacion y Medio Ambiente, SEO/Birdlife, ICO, EBD-CSIC y GOB. Madrid,
75	DQ230209	5085356	2004	May	Chick	Isla Conejera	Eivissa	Banco de datos de anillamiento del remite ICONA-Ministerio de Medio Ambiente, 2014. Datos de anillamiento y recuperaciones en España. Ministerio de Agricultura, Alimentacion y Medio Ambiente, SEO/Birdlife, ICO, EBD-CSIC y GOB. Madrid,
17	DQ230176	5085357	2004	May	Chick	Isla Conejera	Eivissa	Banco de datos de anillamiento del remite ICONA-Ministerio de Medio Ambiente, 2014. Datos de anillamiento y recuperaciones en España. Ministerio de Agricultura, Alimentacion y Medio Ambiente, SEO/Birdlife, ICO, EBD-CSIC y GOB. Madrid,
59	DQ230177	5085368	2004	June	Chick	Sa Dragonera	Mallorca	Banco de datos de anillamiento del remite ICONA-Ministerio de Medio Ambiente, 2014. Datos de anillamiento y recuperaciones en España. Ministerio de Agricultura, Alimentacion y Medio Ambiente, SEO/Birdlife, ICO, EBD-CSIC y GOB. Madrid,
76	DQ230210	5085369	2004	June	Chick	Sa Dragonera	Mallorca	Banco de datos de anillamiento del remite ICONA-Ministerio de Medio Ambiente, 2014. Datos de anillamiento y recuperaciones en España. Ministerio de Agricultura, Alimentacion y Medio Ambiente, SEO/Birdlife, ICO, EBD-CSIC y GOB. Madrid,
16	DQ230178	5086002	2003	April	Adult	La Mola de Maó	Menorca	Banco de datos de anillamiento del remite ICONA-Ministerio de Medio Ambiente, 2014. Datos de anillamiento y recuperaciones en España. Ministerio de Agricultura, Alimentacion y Medio Ambiente, SEO/Birdlife, ICO, EBD-CSIC y GOB. Madrid,
60	DQ230179	5086006	2003	April	Adult	La Mola de Maó	Menorca	Banco de datos de anillamiento del remite ICONA-Ministerio de Medio Ambiente, 2014. Datos de anillamiento y recuperaciones en España. Ministerio de Agricultura, Alimentacion y Medio Ambiente, SEO/Birdlife, ICO, EBD-CSIC y GOB. Madrid,
61	DQ230180	5086008	2003	April	Adult	La Mola de Maó	Menorca	Banco de datos de anillamiento del remite ICONA-Ministerio de Medio Ambiente, 2014. Datos de anillamiento y recuperaciones en España. Ministerio de Agricultura, Alimentacion y Medio Ambiente, SEO/Birdlife, ICO, EBD-CSIC y GOB. Madrid,
80	DQ230214	5086010	2003	April	Adult	La Mola de Maó	Menorca	Banco de datos de anillamiento del remite ICONA-Ministerio de Medio Ambiente, 2014. Datos de anillamiento y recuperaciones en España. Ministerio de Agricultura, Alimentacion y Medio Ambiente, SEO/Birdlife, ICO, EBD-CSIC y GOB. Madrid,
63	DQ230184	5086069	2004	April	Adult	La Mola de Maó	Menorca	Banco de datos de anillamiento del remite ICONA-Ministerio de Medio Ambiente, 2014. Datos de anillamiento y recuperaciones en España. Ministerio de Agricultura, Alimentacion y Medio Ambiente, SEO/Birdlife, ICO, EBD-CSIC y GOB. Madrid,
8	DQ230182	5086077	2004	April	Adult	La Mola de Maó	Menorca	Banco de datos de anillamiento del remite ICONA-Ministerio de Medio Ambiente, 2014. Datos de anillamiento y recuperaciones en España. Ministerio de Agricultura, Alimentacion y Medio Ambiente, SEO/Birdlife, ICO, EBD-CSIC y GOB. Madrid,
116	KP235478	FS56067	2006	May	Adult	Port-Cros	Hyères	Jacob Gonzalez-Solis
117	KP235479	FS56098	2006	May	Adult	Port-Cros	Hyères	Jacob Gonzalez-Solis
99	KP235461	FS64758	2006	May	Adult	Porquerolles	Hyères	Jacob Gonzalez-Solis
118	KP235480	FS64771	2006	May	Adult	Porquerolles	Hyères	Jacob Gonzalez-Solis
58	KP235423	FS64777	2006	May	Adult	Port-Cros	Hyères	Jacob Gonzalez-Solis
100	KP235462	FS64779	2006	May	Adult	Port-Cros	Hyères	Jacob Gonzalez-Solis
119	KP235481	FT67729	2006	May	Adult	Porquerolles	Hyères	Jacob Gonzalez-Solis
115	KP235477	FT67740	2005		Adult	Porquerolles	Hyères	Jacob Gonzalez-Solis
120	KP235482	FT67751	2006	May	Adult	Porquerolles	Hyères	Jacob Gonzalez-Solis
121	KP235483	FT67754	2006	May	Adult	Porquerolles	Hyères	Jacob Gonzalez-Solis
58	KP235423	FT67769	2006	May	Adult	Porquerolles	Hyères	Jacob Gonzalez-Solis
